# Supplementary material for: Deep learning-based quantification of abdominal fat on magnetic resonance images
Source: PLoS One. 2018 Sep 20;13(9):e0204071. doi: 10.1371/journal.pone.0204071 (PMC6147491; doi:10.1371/journal.pone.0204071)
Supplement: S1 Data — (XLSX) [file pone.0204071.s001.xlsx]

## Sheet: Body Weight
Body Weight (g) of B6-Apoe-/- and chromosome 9 congenic mice
Cage	ID	Sex	Strain	Western Diet	Weight			Male
7853	7853-84	M	B6NApoe-/-	2017-07-07	45.4			n=7	n=17
	7853-86	M	B6NApoe-/-	2017-07-07	32.3			B6	Chr9 Congenic
7885	7885-92	M	B6NApoe-/-	2017-07-22	28.1		Avg	38.8143	30.6706
	7885-93	M	B6NApoe-/-	2017-07-22	35		SE	2.66328	1.04785
	7853-88	M	B6NApoe-/-	2017-07-07	44.8
	7853-87	M	B6NApoe+/-	2017-07-07	45.4			p = .0021
	7853-85	M	B6NApoe+/+	2017-07-07	40.7
6094	6094-45	M	Chr9 congenic	2013-05-15	34.1
	6094-46	M	Chr9 congenic	2013-05-15	30.5
	6094-47	M	Chr9 congenic	2013-05-15	28.7
	6094-48	M	Chr9 congenic	2013-05-15	30.4
6104	6104-55	M	Chr9 congenic	2013-05-15	29
	6104-56	M	Chr9 congenic	2013-05-15	23.8
	6104-57	M	Chr9 congenic	2013-05-15	30.4
	6104-58	M	Chr9 congenic	2013-05-15	29.3
6300	6300-64	M	Chr9 congenic	2013-09-21	26
	6300-65	M	Chr9 congenic	2013-09-21	31.5
	6300-66	M	Chr9 congenic	2013-09-21	27.7
	6300-67	M	Chr9 congenic	2013-09-21	28.6
7856	7856-79	M	Chr9 congenic	2017-07-07	40
	7856-80	M	Chr9 congenic	2017-07-07	33.5
	7856-81	M	Chr9 congenic	2017-07-07	40.1
	7856-82	M	Chr9 congenic	2017-07-07	30.5
7883	7883-89	M	Chr9 congenic	2017-07-22	27.3

## Sheet: Manual Fat Volume
Mannual measurement of subcutaneous and visceral fat and non-fat tissue volumes in axial MR images
Mouse	Levels	Total Axial Area (mm2)	Subcutaneous Area (mm2)	Subcutaneous Thickness (mm)	Subcutaneous Volume (mm3)	Visceral Area (mm2)	Visceral Thickness (mm)	Visceral Volume (mm3)	Nonfat Area (mm2)	Nonfat Thickness (mm)	Nonfat Volume (mm3)			Subcutaneous Volume (mm3)	Visceral Volume (mm3)	Nonfat Volume (mm3)
7853-NO	Kidney 1	265.443	50.443	2	100.886	215	2	430	365	2	730		B6	627.471	1045.64	2597.71
	Kidney 2	177.416	42.667	2	85.334	134.749	2	269.498	285.847	2	571.694		Chr9 Congenic	283.971	554.596	2603.77
	Liver 1	81.314	55.76	2	111.52	25.554	2	51.108	433.655	2	867.31
	Pelvic	265.211	120.463	2	240.926	144.748	2	289.496	299.637	2	599.274		B6 SE	29.8772	136.393	189.456
	Sum				538.666			1040.1			2768.28		Chr9 SE	72.4071	70.3377	66.5816
7853-P (Ft)	Kidney 1	331.472	53.036	2	106.072	278.436	2	556.872	285.714	2	571.428
	Kidney 2	295.816	38.747	2	77.494	257.069	2	514.138	311.035	2	622.07		Ttest	0.0046	0.0186	0.9769
	Liver 1	103.246	82.71	2	165.42	20.536	2	41.072	451.799	2	903.598
	Tail 1	317.316	158.442	2	316.884	158.874	2	317.748	318.878	2	637.756
	Sum				665.87			1429.83			2734.85
7853-RC	Kidney 1	226.398	45.459	2	90.918	180.939	2	361.878	208.985	2	417.97
	Kidney 2	185.225	37.384	2	74.768	147.841	2	295.682	247.266	2	494.532
	Liver 1	125.145	111.122	2	222.244	14.023	2	28.046	315.322	2	630.644
	Tail 1	243.013	135.546	2	271.092	107.467	2	214.934	245.572	2	491.144
	Sum				659.022			900.54			2034.29
7853-LC	Kidney 1	182.301	30.97	2	61.94	151.331	2	302.662	369.115	2	738.23
	Kidney 2	154.72	32.665	2	65.33	122.055	2	244.11	351.011	2	702.022
	Liver 1	146.678	131.226	2	262.452	15.452	2	30.904	406.007	2	812.014
	Tail 1	245.505	128.302	2	256.604	117.203	2	234.406	300.568	2	601.136
	Sum				646.326			812.082			2853.4
7856-LC	Kidney 1	134.25	24.79	2	49.58	109.46	2	218.92	302.262	2	604.524
	Kidney 2	103.246	18.974	2	37.948	84.272	2	168.544	392.35	2	784.7
	Liver 1	95.005	77.127	2	154.254	17.878	2	35.756	412.221	2	824.442
	Tail 1	133.719	49.347	2	98.694	84.372	2	168.744	287.774	2	575.548
	Sum				340.476			591.964			2789.21
7856-LRC	Kidney 1	160.469	23.029	2	46.058	137.44	2	274.88	296.979	2	593.958
	Kidney 2	147.31	20.47	2	40.94	126.84	2	253.68	318.246	2	636.492
	Liver 1	119.562	107.134	2	214.268	12.428	2	24.856	375.436	2	750.872
	Tail 1	170.305	80.583	2	161.166	89.722	2	179.444	284.783	2	569.566
	Sum				462.432			732.86			2550.89
7856-NO	Kidney 1	67.923	7.245	2	14.49	60.678	2	121.356	293.656	2	587.312
	Kidney 2	73.738	4.752	2	9.504	68.986	2	137.972	271.126	2	542.252
	Liver 1	77.294	39.345	2	78.69	37.949	2	75.898	324.228	2	648.456
	Tail 1	62.708	26.121	2	52.242	36.587	2	73.174	349.682	2	699.364
	Sum				154.926			408.4			2477.38
7856-RC	Kidney 1	101.851	5.649	2	11.298	96.202	2	192.404	351.975	2	703.95
	Kidney 2	84.405	12.794	2	25.588	71.611	2	143.222	310.736	2	621.472
	Liver 1	53.6	38.048	2	76.096	15.552	2	31.104	381.816	2	763.632
	Tail 1	91.749	32.533	2	65.066	59.216	2	118.432	254.278	2	508.556
	Sum				178.048			485.162			2597.61

## Sheet: Dice Measurements
The Dice score generated from the ANTs Utilizes Software package
Water-Filtered
	Mouse: 7853-P
Training Data	Label	Target	Jaccard	Dice	VolumeSimilarity	FalseNegative	FalsePositive		Avg Dice	SE Dice		Min Dice	Max Dice
*	10286778	0.968213	0.95857	0.978847	-0.0219656	0.0317871	0.0102835		0.967592	0.00267279		0.918757	0.987135
	10286796	0.979322	0.9681	0.983792	-0.00912848	0.0206783	0.0116976
	10286814	0.986292	0.96103	0.980128	0.0124991	0.0137083	0.0259595
*	10286832	0.957346	0.956593	0.977815	-0.0427612	0.0426537	0.000822056
*	10286850	0.963345	0.962996	0.981149	-0.0369643	0.0366552	0.000375352
	10286868	0.97549	0.968807	0.984157	-0.0177695	0.0245104	0.00702106
	10286886	0.981625	0.971686	0.98564	-0.00817879	0.0183747	0.0103132
	10286904	0.949386	0.942298	0.970292	-0.0440398	0.0506137	0.00786153
*	10286922	0.946647	0.944854	0.971645	-0.0528139	0.053353	0.00200089
	10286940	0.974141	0.900423	0.947603	0.0544855	0.0258588	0.0775278
*	10286958	0.955966	0.950758	0.974757	-0.039314	0.044034	0.00569759
*	10286976	0.942879	0.93294	0.965307	-0.0475729	0.0571208	0.0111724
*	10286994	0.964291	0.960709	0.979961	-0.0325002	0.0357092	0.00385185
	10287012	0.950748	0.947604	0.973097	-0.0470134	0.0492518	0.00347791
	10287030	0.975138	0.968775	0.98414	-0.0184623	0.0248619	0.00669085
	10287048	0.949966	0.947034	0.972796	-0.0480659	0.0500341	0.00324865
	10287066	0.975126	0.965305	0.982347	-0.0148102	0.0248744	0.0103249
	10287084	0.971035	0.964393	0.981874	-0.0223242	0.028965	0.00704272
	10287102	0.958036	0.95202	0.97542	-0.0362924	0.0419643	0.00655224
	10287120	0.935387	0.930378	0.963933	-0.0610358	0.0646126	0.00572337
	Mouse: 7853-NO
	Label	Target	Jaccard	Dice	VolumeSimilarity	FalseNegative	FalsePositive
	10319610	0.94723	0.942721	0.970516	-0.0491669	0.05277	0.00502386
	10319628	0.956709	0.952303	0.975569	-0.0394271	0.0432915	0.00481265
	10319646	0.963668	0.956771	0.977908	-0.0295538	0.0363322	0.00742501
	10319664	0.983866	0.974393	0.98703	-0.00643178	0.0161336	0.00978515
	10319682	0.972547	0.961652	0.980451	-0.0162556	0.0274534	0.0115146
	10319700	0.947848	0.943936	0.97116	-0.0491879	0.0521517	0.0043535
	10319718	0.962281	0.956846	0.977947	-0.0325612	0.0377194	0.00586775
	10319736	0.953308	0.944341	0.971374	-0.0379018	0.0466923	0.00986225
	10319754	0.928378	0.916826	0.956609	-0.0608179	0.0716224	0.0133896
	10319772	0.901697	0.862892	0.926401	-0.0547927	0.0983025	0.0475043
	10319790	0.955789	0.948066	0.973341	-0.0367268	0.0442107	0.00845094
	10319808	0.883871	0.876764	0.934336	-0.114191	0.116129	0.00908754
	10319826	0.952899	0.947635	0.973113	-0.0424274	0.0471012	0.00579592
	10319844	0.964303	0.96136	0.980299	-0.0331765	0.0356969	0.00316501
	10319862	0.982439	0.974597	0.987135	-0.00956063	0.017561	0.00812319
	10319934	0.915214	0.912288	0.954132	-0.085048	0.0847862	0.00349212
	10319952	0.900517	0.880545	0.936478	-0.0798692	0.0994835	0.0245682
	Mouse: 7853-LC (WHITE)
	Label	Target	Jaccard	Dice	VolumeSimilarity	FalseNegative	FalsePositive
	10323768	0.95854	0.952731	0.975793	-0.0359999	0.0414604	0.00632064
	10323786	0.978692	0.971247	0.985414	-0.0137365	0.021308	0.00777128
	10323822	0.955224	0.944186	0.971292	-0.0336423	0.0447761	0.0120903
	10323840	0.944586	0.940983	0.969594	-0.05295	0.0554137	0.00403769
	10323858	0.908486	0.888146	0.94076	-0.071049	0.0915138	0.0245893
	10323894	0.979989	0.907022	0.951244	0.0586629	0.0200113	0.0758621
	10323912	0.9034	0.89346	0.943733	-0.0892908	0.0965998	0.0121648
	10323930	0.859308	0.849723	0.918757	-0.138366	0.140692	0.0129562
	10323948	0.943524	0.938205	0.968117	-0.05213	0.0564757	0.00597343
	10323966	0.964991	0.961409	0.980325	-0.03178	0.0350088	0.00384615
	10234002	0.965552	0.954866	0.976912	-0.0235294	0.0344477	0.0114583
	10234020	0.923987	0.921178	0.958972	-0.0757262	0.0760128	0.00328922
	10324038	0.903803	0.898446	0.946507	-0.0944988	0.0961972	0.00655331
Unfiltered
	7853-P
	Label	Target	Jaccard	Dice	VolumeSimilarity	FalseNegative	FalsePositive		Avg Dice	SE Dice		Min Dice	Max Dice
	10285752	0.962284	0.95001	0.974364	-0.0251081	0.0377162	0.0132479		0.962177	0.0046682		0.771646	0.989733
	10285770	0.965616	0.930319	0.963902	0.00355067	0.0343842	0.0378067
	10285788	0.9699	0.946519	0.972525	-0.00541178	0.0300996	0.0248365
	10285806	0.973141	0.954439	0.976689	-0.00729055	0.0268587	0.0197381
	10285824	0.979945	0.96022	0.979706	0.000487537	0.0200549	0.0205325
	10285842	0.963465	0.942958	0.970642	-0.0148983	0.0365354	0.0220737
	10285860	0.983468	0.960413	0.979807	0.0074462	0.0165315	0.0238275
	10285878	0.95457	0.938862	0.968467	-0.0291177	0.0454305	0.0172249
	10285896	0.952326	0.939158	0.968624	-0.034228	0.0476738	0.01451
	10285914	0.990524	0.789519	0.882381	0.218354	0.00947636	0.204472
	10285932	0.96448	0.955656	0.977325	-0.0266381	0.0355205	0.00948176
	10285950	0.977563	0.961018	0.980122	-0.00523486	0.022437	0.0173062
	10285968	0.98432	0.941585	0.969914	0.0292711	0.0156801	0.0440766
	10285986	0.987221	0.96776	0.983616	0.00730328	0.0127789	0.0199627
	10286004	0.98984	0.971484	0.985536	0.00869699	0.0101598	0.0187312
	10286022	0.995301	0.956395	0.977712	0.0353451	0.00469876	0.0392669
	10286040	0.990068	0.97345	0.986546	0.00711348	0.00993234	0.0169502
	10286058	0.966972	0.955453	0.977219	-0.0211932	0.0330276	0.0123149
	10286076	0.965589	0.954026	0.976472	-0.0225416	0.0344107	0.0123967
	10286094	0.950979	0.92204	0.959439	-0.0177921	0.0490211	0.0319494
	7853-NO
	Label	Target	Jaccard	Dice	VolumeSimilarity	FalseNegative	FalsePositive
	10318584	0.944498	0.937015	0.967483	-0.0486717	0.0555018	0.00838486
	10318602	0.971044	0.945741	0.972114	-0.00220376	0.0289561	0.0268137
	10318620	0.970356	0.960538	0.979872	-0.0196122	0.0296437	0.0104244
	10318638	0.980845	0.968477	0.983986	-0.00640552	0.0191552	0.0128522
	10318656	0.982602	0.972881	0.986254	-0.0074339	0.017398	0.0100662
	10318674	0.969866	0.964353	0.981853	-0.0247196	0.0301341	0.00585938
	10318692	0.896479	0.890893	0.942299	-0.102222	0.103521	0.00694501
	10318710	0.876311	0.873569	0.932519	-0.128283	0.123689	0.00356832
	10318728	0.924945	0.896097	0.945201	-0.0437999	0.0750548	0.0336352
	10318746	0.969442	0.781003	0.877037	0.190635	0.0305577	0.199285
	10318764	0.945798	0.942358	0.970324	-0.0518624	0.054202	0.00384487
	10318782	0.954032	0.934547	0.966166	-0.0254388	0.0459683	0.0213862
	10318800	0.972515	0.964348	0.98185	-0.0191982	0.0274848	0.00863333
	10318818	0.979287	0.971595	0.985593	-0.0128775	0.0207126	0.00802005
	10318836	0.97821	0.971223	0.985401	-0.0147033	0.0217903	0.00730081
	10318854	0.978199	0.971074	0.985325	-0.0145698	0.0218014	0.0074447
	10318872	0.971617	0.961981	0.980622	-0.0185355	0.0283827	0.0102048
	10318890	0.927838	0.926852	0.962037	-0.0737178	0.0721618	0.00114604
	10318908	0.908251	0.899493	0.947087	-0.085518	0.0917485	0.0106072
	10318926	0.94269	0.909159	0.952418	-0.0206393	0.0573101	0.0376508
	7853-LC
	Label	Target	Jaccard	Dice	VolumeSimilarity	FalseNegative	FalsePositive
	10322688	0.986568	0.958681	0.978905	0.0155357	0.0134319	0.0286407
	10322706	0.969102	0.912702	0.954359	0.0304276	0.0308977	0.0599433
	10322724	0.984654	0.957983	0.978541	0.0124172	0.0153459	0.0274971
	10322742	0.977792	0.963114	0.98121	-0.00699148	0.0222077	0.0153475
	10322760	0.984362	0.971361	0.985472	-0.0022567	0.0156382	0.0134143
	10322778	0.981038	0.963464	0.981392	-0.000721241	0.0189618	0.018254
	10322796	0.943683	0.933686	0.965706	-0.0466757	0.0563174	0.0112178
	10322814	0.901326	0.899383	0.947027	-0.101408	0.0986744	0.00239037
	10322832	0.936745	0.888458	0.940935	-0.0089465	0.0632555	0.0548372
	10322850	0.99643	0.628195	0.771646	0.45118	0.00356961	0.370388
	10322868	0.988591	0.907161	0.951321	0.0754012	0.0114087	0.0832415
	10322886	0.955951	0.905907	0.950631	0.0111311	0.044049	0.0546309
	10322904	0.959685	0.908516	0.952066	0.0158791	0.040315	0.0554339
	10322922	0.977637	0.958837	0.978986	-0.00276095	0.0223635	0.0196605
	10322940	0.985776	0.979675	0.989733	-0.0080287	0.014224	0.00627764
	10322958	0.980016	0.962347	0.980812	-0.0016255	0.0199845	0.0183902
	10322976	0.97161	0.954307	0.976619	-0.0103108	0.0283898	0.0183198
	10322994	0.93504	0.931124	0.964334	-0.0626589	0.0649605	0.00447704
	10323012	0.914337	0.910487	0.953147	-0.084891	0.0856628	0.00460319
	10323030	0.992946	0.741187	0.851358	0.285187	0.00705404	0.25489

## Sheet: Manual vs Auto Segmentation
Visceral and subcutaneous fat volumes of B6-Apoe-/- mice measured by both manual and automated methods in MR images
	Visceral
	Manual							Auto (Water-Filtered)						Auto (unfiltered)									Average				SE							Manual Vs Water-Filtered										Manual vs Normal
Slice	7853-NO	7853-P	7853-LC	Avg	SE		Slice	7853-NO	7853-P	7853-LC	Avg	SE		Slice	7853-NO	7853-P	7853-LC (WHITE)	Avg	SE			Slice	Manual	Water-Filtered	Normal		Manual	Water-Filtered	Normal		WF P-Value	Normal P-Value		Regression Statistics			RMSE:	13.4103						Regression Statistics			RMSE:	36.075
1	291.628	355.764	292.36	313.251	21.2577		1	285.646	357.422	341.67	328.246	21.78		1	292.958	358.222	344.198	331.793	19.8349			1	313.251	328.246	331.793		21.2577	21.78	19.8349		0.648039	0.558317		Multiple R	0.996362									Multiple R	0.973368
2	371.448	379.688	302.594	351.243	24.4407		2	376.762	379.22	325.322	360.435	17.5707		2	380.088	387.73	338.682	368.833	15.2362			2	351.243	360.435	368.833		24.4407	17.5707	15.2362		0.775331	0.574368		R Square	0.992738									R Square	0.947445
3	366.73	391.452	301.73	353.304	26.7563		3	367.79	408.33	300.798	358.973	31.3533		3	367.46	412.056	334.164	371.227	22.5642			3	353.304	358.973	371.227		26.7563	31.3533	22.5642		0.897258	0.63558		Adjusted R Square	0.992612									Adjusted R Square	0.946539
4	323.064	389.924	223.108	312.032	48.4705		4	329.974	412.916	250.554	331.148	46.8735		4	332.302	431.994	271.492	345.263	46.7839			4	312.032	331.148	345.263		48.4705	46.8735	46.7839		0.79086	0.647664		Standard Error	13.4103									Standard Error	36.075
5	377.562	400.226	190.01	322.599	66.6167		5	375.5	398.168	196.522	323.397	63.7739		5	388.662	441.896	236.268	355.609	61.6174			5	322.599	323.397	355.609		66.6167	63.7739	61.6174		0.993516	0.734447		Observations	60									Observations	60
6	427.74	486.89	357.69	424.107	37.341		6	432.256	511.344	362.472	435.357	43.0036		6	445.95	602.598	408.798	485.782	59.3845			6	424.107	435.357	485.782		37.341	43.0036	59.3845		0.853035	0.428937
7	418.436	574.352	440.634	477.807	48.6958		7	419.164	577.604	440.364	479.044	49.6586		7	440.234	520.652	454.856	471.914	24.7319			7	477.807	479.044	471.914		48.6958	49.6586	24.7319		0.986665	0.919268		ANOVA										ANOVA
8	414.846	541.254	439.57	465.223	38.6795		8	418.3	554.078	440.43	470.936	42.059		8	446.282	575.016	436.114	485.804	44.7025			8	465.223	470.936	485.804		38.6795	42.059	44.7025		0.925174	0.745275			df	SS	MS	F	Significance F						df	SS	MS	F	Significance F
9	375.702	542.184	430.266	449.384	49.0006		9	376.03	542.18	427.138	448.449	49.1328		9	395.706	555.476	445.286	465.489	47.2149			9	449.384	448.449	465.489		49.0006	49.1328	47.2149		0.989898	0.82453		Regression	1	1.42581e+06	1.42581e+06	7928.37	9.79867e-64					Regression	1	1.36075e+06	1.36075e+06	1045.6	8.46332e-39
10	353.304	502.242	381.084	412.21	45.7247		10	353.766	506.958	382.81	414.511	46.9776		10	407.204	529.49	381.284	439.326	45.6987			10	412.21	414.511	439.326		45.7247	46.9776	45.6987		0.973678	0.696433		Residual	58	10430.5	179.836							Residual	58	75481.7	1301.41
11	249.426	446.814	287.708	327.983	60.4347		11	252.216	442.824	286.244	327.095	58.6925		11	240.786	452.796	259.13	317.571	67.8197			11	327.983	327.095	317.571		60.4347	58.6925	67.8197		0.992095	0.91427		Total	59	1.43624e+06								Total	59	1.43624e+06
12	156.488	383.078	230.418	256.661	66.714		12	159.304	393.776	233.342	262.141	69.2009		12	212.01	384.54	247.498	281.349	52.6026			12	256.661	262.141	281.349		66.714	69.2009	52.6026		0.957276	0.785807
13	106.138	287.906	173.396	189.147	53.0596		13	124.612	288.836	175.92	196.456	48.5066		13	151.064	360.682	154.72	222.155	69.2714			13	189.147	196.456	222.155		53.0596	48.5066	69.2714		0.923909	0.724434			Coefficients	Standard Error	t Stat	P-value	Lower 95%	Upper 95%	Lower 95.0%	Upper 95.0%			Coefficients	Standard Error	t Stat	P-value	Lower 95%
14	104.276	246.768	130.33	160.458	43.8055		14	104.94	248.294	129.53	160.921	44.2593		14	119.628	358.022	136.976	204.875	76.7369			14	160.458	160.921	204.875		43.8055	44.2593	76.7369		0.99442	0.6416		Intercept	-8.18712	3.53819	-2.31393	0.024235	-15.2696	-1.10468	-15.2696	-1.10468		Intercept	-31.3091	10.3223	-3.03314	0.00361666	-51.9715
15	54.432	218.056	146.08	139.523	47.3478		15	65.728	215.596	139.5	140.275	43.2649		15	79.288	293.688	133.984	168.987	64.3188			15	139.523	140.275	168.987		47.3478	43.2649	64.3188		0.991207	0.730889		X Variable 1	1.00585	0.0112964	89.0414	9.79867e-64	0.983234	1.02846	0.983234	1.02846		X Variable 1	1.00839	0.0311851	32.3358	8.46332e-39	0.94597
16	65.464	171.866	128.8	122.043	30.9008		16	71.71	171.202	136.774	126.562	29.1712		16	78.622	205.828	135.314	139.921	36.7934			16	122.043	126.562	139.921		30.9008	29.1712	36.7934		0.920437	0.728703
17	70.316	58.95	106.67	78.6453	14.3914		17	79.02	56.358	96.368	77.2487	11.5838		17	87.33	95.238	114.046	98.8713	7.92332			17	78.6453	77.2487	98.8713		14.3914	11.5838	7.92332		0.943367	0.2857
18	40.142	74.702	56.358	57.0673	9.98291		18	66.526	74.966	60.08	67.1907	4.31005		18	77.384	92.646	130.262	100.097	15.7127			18	57.0673	67.1907	104.764		9.98291	4.31005	15.7127		0.404554	0.0818987
19	58.486	87.396	43.2	63.0273	12.9588		19	44.396	96.566	57.886	66.2827	15.6344		19	78.092	115.574	172.996	122.221	27.5973			19	63.0273	66.2827	122.221		12.9588	15.6344	27.5973		0.880409	0.124162
20	40.74	75.764	50.378	55.6273	10.4457		20	106.536	76.562	82.344	88.4807	9.18067		20	175.056	78.978	138.504	130.846	27.9984			20	55.6273	88.4807	130.846		10.4457	9.18067	27.9984		0.0774594	0.0655615
Total	4666.37	6615.28	4712.38	5331.34	642.104		Total	4810.18	6713.2	4866.07	5463.15	625.234		Total	5210.11	7253.12	5274.57	6231.61	834.058
	Subcutaneous
	Manual							Auto (Water-Filtered)						Auto (unfiltered)									Average											Manual Vs Water-Filtered										Manual vs Normal
Slice	7853-NO	7853-P	7853-LC	Avg	SE		Slice	7853-NO	7853-P	7853-LC	Avg	SE		Slice	7853-NO	7853-P	7853-LC (WHITE)	Avg	SE			Slice	Manual	Water-Filtered	Normal		Manual	Water-Filtered	Normal		WF P-Value	Normal P-Value		Regression Statistics			RMSE:	16.4893						Regression Statistics			RMSE:	36.4922
1	234.738	275.878	182.302	230.973	27.0786		1	238.326	289.3	134.516	220.714	45.5418		1	245.704	285.382	131.724	220.937	46.0535			1	230.973	220.714	220.937		27.0786	45.5418	46.0535		0.855909	0.860136		Multiple R	0.982562									Multiple R	0.911414
2	248.23	253.348	181.836	227.805	23.0318		2	263.382	262.982	175.854	234.073	29.1096		2	265.842	272.554	145.88	228.092	41.1516			2	227.805	234.073	228.092		23.0318	29.1096	41.1516		0.8741	0.99543		R Square	0.965428									R Square	0.830675
3	277.074	266.772	197.92	247.255	24.8463		3	290.43	262.518	211.94	254.963	22.9709		3	276.874	260.99	174.126	237.33	31.9329			3	247.255	254.963	237.33		24.8463	22.9709	31.9329		0.830992	0.818289		Adjusted R Square	0.964832									Adjusted R Square	0.827756
4	270.628	283.986	223.042	259.219	18.4948		4	270.758	265.482	203.302	246.514	21.6596		4	258.93	246.702	180.972	228.868	24.2068			4	259.219	246.514	228.868		18.4948	21.6596	24.2068		0.67863	0.375494		Standard Error	16.4893									Standard Error	36.4922
5	226.696	261.322	228.624	238.881	11.2345		5	230.218	262.098	214.268	235.528	14.0603		5	236.932	231.416	200.644	222.997	11.2895			5	238.881	235.528	222.997		11.2345	14.0603	11.2895		0.861286	0.375077		Observations	60									Observations	60
6	164.29	218.656	178.58	187.175	16.2719		6	165.154	201.732	171.666	179.517	11.2653		6	170.072	209.152	171.202	183.475	12.8425			6	187.175	179.517	183.475		16.2719	11.2653	12.8425		0.718502	0.867013
7	133.054	160.37	115.442	136.289	13.07		7	133.386	157.112	110.922	133.807	13.3356		7	132.588	225.7	116.438	158.242	34.0497			7	136.289	133.807	158.242		13.07	13.3356	34.0497		0.900673	0.579679		ANOVA										ANOVA
8	112.452	122.354	91.384	108.73	9.13191		8	112.584	112.118	93.11	105.937	6.41508		8	106.802	113.648	89.124	103.191	7.30603			8	108.73	105.937	103.191		9.13191	6.41508	7.30603		0.814729	0.660477			df	SS	MS	F	Significance F						df	SS	MS	F	Significance F
9	97.232	101.22	82.012	93.488	5.85235		9	99.49	99.224	86.73	95.148	4.2097		9	94.772	106.204	89.124	96.7	5.02393			9	93.488	95.148	96.7		5.85235	4.2097	5.02393		0.829184	0.698462		Regression	1	440379	440379	1619.66	4.45416e-44					Regression	1	378911	378911	284.537	4.89857e-24
10	95.238	97.166	82.146	91.5167	4.71827		10	96.168	92.114	85.068	91.1167	3.24286		10	97.098	100.422	85.402	94.3073	4.55489			10	91.5167	91.1167	94.3073		4.71827	3.24286	4.55489		0.947654	0.692348		Residual	58	15770	271.897							Residual	58	77237.3	1331.68
11	93.976	98.76	88.658	93.798	2.91755		11	96.034	102.016	88.99	95.68	3.76445		11	94.574	104.342	83.674	94.1967	5.96932			11	93.798	95.68	94.1967		2.91755	3.76445	5.96932		0.712895	0.955032		Total	59	456149								Total	59	456149
12	93.842	95.77	89.922	93.178	1.72051		12	92.446	99.89	90.054	94.13	2.96162		12	110.656	108.928	87.196	102.26	7.5485			12	93.178	94.13	102.26		1.72051	2.96162	7.5485		0.794828	0.305856
13	100.82	88.792	95.836	95.1493	3.48912		13	105.34	90.252	99.558	98.3833	4.39495		13	110.458	89.588	107.466	102.504	6.5155			13	95.1493	98.3833	102.504		3.48912	4.39495	6.5155		0.595281	0.376012			Coefficients	Standard Error	t Stat	P-value	Lower 95%	Upper 95%	Lower 95.0%	Upper 95.0%			Coefficients	Standard Error	t Stat	P-value	Lower 95%
14	109.594	95.57	134.982	113.382	11.5338		14	114.644	94.306	138.902	115.951	12.8903		14	89.922	113.914	146.014	116.617	16.2487			14	113.382	115.951	116.617		11.5338	12.8903	16.2487		0.889132	0.878914		Intercept	-9.80679	5.19422	-1.88802	0.0640291	-20.2042	0.590581	-20.2042	0.590581		Intercept	-17.6265	12.6756	-1.39058	0.169665	-42.9995
15	127.738	111.588	149.404	129.577	10.9552		15	126.142	115.64	166.814	136.199	15.605		15	150.2	117.502	176.386	148.029	17.033			15	129.577	136.199	148.029		10.9552	15.605	17.033		0.745862	0.413755		X Variable 1	1.06788	0.0265346	40.2449	4.45416e-44	1.01477	1.121	1.01477	1.121		X Variable 1	1.13773	0.0674483	16.8682	4.89857e-24	1.00272
16	158.242	120.56	175.322	151.375	16.177		16	170.868	134.648	193.266	166.261	17.0776		16	201.84	152.792	203.968	186.2	16.7153			16	151.375	166.261	186.2		16.177	17.0776	16.7153		0.561222	0.208708
17	210.746	144.352	222.974	192.691	24.4257		17	220.58	150.864	244.308	205.251	28.0427		17	236.6	163.028	249.028	216.219	26.8362			17	192.691	205.251	216.219		24.4257	28.0427	26.8362		0.752543	0.552085
18	301.2	162.03	310.172	257.801	47.9553		18	285.114	172.664	298.804	252.194	39.9609		18	256.804	185.492	266.308	236.201	25.5027			18	257.801	252.194	236.201		47.9553	39.9609	25.5027		0.93275	0.711183
19	363.672	181.77	373.376	306.273	62.3143		19	369.252	195.326	322.796	295.791	51.992		19	342.272	203.768	245.638	263.893	41.0112			19	306.273	295.791	263.893		62.3143	51.992	41.0112		0.903472	0.600336
20	412.654	268.102	407.934	362.897	47.4169		20	370.116	237.662	334.228	314.002	39.551		20	269.498	171.402	306.45	249.117	40.2949			20	362.897	314.002	249.117		47.4169	39.551	40.2949		0.472754	0.141473
Total	3832.12	3408.37	3611.87	3617.45	122.358		Total	3850.43	3397.95	3465.1	3571.16	140.976		Total	3748.44	3462.93	3256.76	3605.68	116.56
[truncated: 3 more columns]

## Sheet: RMSE + Dice
RMSE and Dice coefficient for the difference between values of visceral and subcutaneous fat volumes measured by manual and automated methods
Fat Deposit	Segmentation Type	Image Type	Average Fat Volume (mm3)	SE Fat Volume (mm3)	RMSE (Auto vs Manual)*	Average Dice (Auto vs Manual)	SE Dice (Auto vs Manual)	Min Dice	Max Dice
Visceral	Manual		266.567	20.142
	Automatic	Water-Filtered	273.157	19.952	13.41	0.967592	0.00267279	0.918757	0.987135
	Automatic	Unfiltered	295.397	19.443	36.075	0.962177	0.0046682	0.771646	0.989733
Subcutaneous	Manual		180.873	11.351
	Automatic	Water-Filtered	178.558	10.444	16.489	0.967592	0.00267279	0.918757	0.987135
	Automatic	Unfiltered	174.469	9.093	36.492	0.962177	0.0046682	0.771646	0.989733
* RMSE: root-mean-square error

## Sheet: B6 vs Chr9 Auto-Seg (V+S)
Comparison between B6-Apoe-/- and congenic mice in visceral and subcutaneous fat volumes																														B6					Chr9 Congenic
B6															Chr9 Congenic																Visceral	Subcutaneous			Visceral	Subcutaneous
Slice	Visceral							Subcutaneous							Slice	Visceral							Subcutaneous							7853-NO	4810.18	3850.43		7856-LC	2920.05	2580.39
	7853-NO	7853-P	7853-LC	7853-RC	Avg	SE		7853-NO	7853-P	7853-LC	7853-RC	Avg	SE			7856-LC	7856-LRC	7856-NO	7856-RC	Avg	SE		7856-LC	7856-LRC	7856-NO	7856-RC	Avg	SE		7853-P	6713.2	3397.95		7856-LRC	3757.54	2954.17
1	285.646	357.422	341.67	212.806	299.386	32.7121		238.326	289.3	134.516	244.84	226.745	32.7629		1	155.85	210.48	72.11	99.492	134.483	30.7501		127.006	125.278	36.752	136.868	106.476	23.3811		7853-LC	4866.07	3465.1		7856-NO	1539.43	1327.48
2	376.762	379.22	325.322	289.17	342.619	21.7205		263.382	262.982	175.854	239.39	235.402	20.6264		2	180.574	216.594	75.1	115.974	147.061	31.7579		84.338	108.596	16.548	85.734	73.804	19.8788		7853-RC	4342.33	3172.43		7856-RC	2392.38	1874.15
3	367.79	408.33	300.798	246.834	330.938	35.7415		290.43	262.518	211.94	241.384	251.568	16.5938		3	162.762	230.086	77.56	115.908	146.579	32.8375		105.938	150.6	28.512	105.806	97.714	25.3623
4	329.974	412.916	250.554	233.01	306.613	41.2372		270.758	265.482	203.302	207.69	236.808	18.1322		4	185.956	238.328	66.128	173.396	165.952	36.1233		147.874	195.46	38.48	101.152	120.742	33.5034
5	375.5	398.168	196.522	253.614	305.951	48.3519		230.218	262.098	214.268	185.026	222.903	16.0701		5	138.104	195.128	61.874	109.992	126.275	27.8288		153.922	217.526	21.4	122.022	128.718	40.9106
6	432.256	511.344	362.472	301.798	401.967	45.1612		165.154	201.732	171.666	136.178	168.682	13.4479		6	89.124	250.954	77.294	94.64	128.003	41.1431		166.948	170.472	41.072	122.154	125.162	30.1099
7	419.164	577.604	440.364	376.764	453.474	43.4374		133.386	157.112	110.922	116.506	129.481	10.3743		7	187.418	309.374	56.624	140.764	173.545	52.7471		179.31	128.602	149.204	115.84	143.239	13.8493
8	418.3	554.078	440.43	345.196	439.501	43.274		112.584	112.118	93.11	98.228	104.01	4.92861		8	229.422	328.314	107.866	219.718	221.33	45.0812		128.534	94.906	125.146	70.182	104.692	13.7644			Visceral	Subcutaneous
9	376.03	542.18	427.138	317.682	415.757	47.705		99.49	99.224	86.73	91.25	94.1735	3.13216		9	184.41	315.288	116.24	203.036	204.743	41.3011		87.528	72.574	47.452	39.478	61.758	11.1136		B6	5182.94	3471.48			B6 SE	523.425	140.974
10	353.766	506.958	382.81	286.046	382.395	46.205		96.168	92.114	85.068	85.07	89.605	2.74649		10	200.046	257.268	124.48	163.028	186.206	28.2676		65.662	59.482	15.884	32.766	43.4485	11.6348		Chr9 Congenic	2652.35	2184.05			Chr9 SE	465.411	362.851
11	252.216	442.824	286.244	266.174	311.865	44.2082		96.034	102.016	88.99	92.778	94.9545	2.75896		11	211.942	235.736	121.092	183.696	188.117	24.7438		60.014	63.004	13.226	37.284	43.382	11.5766		P-Value	0.0111908	0.0162604
12	159.304	393.776	233.342	222.376	252.2	49.9321		92.446	99.89	90.054	94.574	94.241	2.09712		12	172.132	236.466	133.52	163.294	176.353	21.6729		64.932	67.922	30.572	33.762	49.297	9.9302		% Reduction	48.8254	37.0859
13	124.612	288.836	175.92	244.906	208.568	36.3752		105.34	90.252	99.558	102.084	99.3085	3.24249		13	164.69	168.278	71.644	121.024	131.409	22.6323		62.008	72.31	30.704	39.544	51.1415	9.65393
14	104.94	248.294	129.53	143.222	156.496	31.6073		114.644	94.306	138.902	104.476	113.082	9.5556		14	152.46	105.738	90.52	144.352	123.267	14.9344		60.812	70.382	41.804	39.012	53.0025	7.5508
15	65.728	215.596	139.5	96.832	129.414	32.4635		126.142	115.64	166.814	126.94	133.884	11.2746		15	130.794	111.322	85.602	101.286	107.251	9.46532		78.356	93.178	31.038	44.86	61.858	14.4104
16	71.71	171.202	136.774	95.238	118.731	22.0636		170.868	134.648	193.266	119.828	154.652	16.7503		16	137.972	108.264	81.082	73.438	100.189	14.6443		91.184	128.602	54.098	67.126	85.2525	16.3644
17	79.02	56.358	96.368	85.8	79.3865	8.46537		220.58	150.864	244.308	149.336	191.272	24.2611		17	53.168	67.324	32.432	68.654	55.3945	8.41804		134.914	199.448	95.37	97.83	131.891	24.2676
18	66.526	74.966	60.08	75.1	69.168	3.63292		285.114	172.664	298.804	172.93	232.378	34.5125		18	85.202	87.13	51.906	39.212	65.8625	12.0116		166.284	253.082	132.19	139.966	172.881	27.7111
19	44.396	96.566	57.886	126.674	81.3805	18.7126		369.252	195.326	322.796	273.086	290.115	37.1995		19	61.874	46.788	19.008	40.94	42.1525	8.88615		266.574	313.694	164.622	202.704	236.899	33.1302
20	106.536	76.562	82.344	123.084	97.1315	10.8157		370.116	237.662	334.228	290.832	308.21	28.5603		20	36.154	38.68	17.346	20.536	28.179	5.39785		348.254	369.056	213.404	240.056	292.692	38.7037
	Visceral					Subcutaneous
Slice	B6	Chr9 Congenic	P-Value		Slice	B6	Chr9 Congenic	P-Value
1	299.386	134.483	0.010417		1	226.745	106.476	0.0243817
2	342.619	147.061	0.00225952		2	235.402	73.804	0.00132973
3	330.938	146.579	0.00898478		3	251.568	97.714	0.00227387
4	306.613	165.952	0.0425744		4	236.808	120.742	0.0226064
5	305.951	126.275	0.0181218		5	222.903	128.718	0.0758539
6	401.967	128.003	0.00417264		6	168.682	125.162	0.235034
7	453.474	173.545	0.00638109		7	129.481	143.239	0.456876
8	439.501	221.33	0.0129626		8	104.01	104.692	0.964308
9	415.757	204.743	0.0155316		9	94.1735	61.758	0.0308623
10	382.395	186.206	0.0110706		10	89.605	43.4485	0.00835276
11	311.865	188.117	0.0502918		11	94.9545	43.382	0.00490982
12	252.2	176.353	0.212928		12	94.241	49.297	0.0044311
13	208.568	131.409	0.121775		13	99.3085	51.1415	0.00322547
14	156.496	123.267	0.378538		14	113.082	53.0025	0.00262202
15	129.414	107.251	0.536506		15	133.884	61.858	0.00765521
16	118.731	100.189	0.510031		16	154.652	85.2525	0.0251643
17	79.3865	55.3945	0.0911993		17	191.272	131.891	0.134265
18	69.168	65.8625	0.801049		18	232.378	172.881	0.227462
19	81.3805	42.1525	0.107106		19	290.115	236.899	0.326467
20	97.1315	28.179	0.00125532		20	308.21	292.692	0.757947
